# Supplementary material for: BCL-XL directly modulates RAS signalling to favour cancer cell stemness
Source: Nat Commun. 2017 Oct 24;8:1123. doi: 10.1038/s41467-017-01079-1 (PMC5654832; doi:10.1038/s41467-017-01079-1)
Supplement: Supplementary file 4 — Supplementary Data 1 [file 41467_2017_1079_MOESM4_ESM.xlsx]

## Sheet: z-score ranked
Supplementary Table 1 | Ingenuity analysis of upstream regulators of RAS-induced BCL-XL-dependent target expression
Upstream Regulator	Molecule Type	Predicted Activation State	Activation z-score	p-value of overlap	Target molecules in dataset
XBP1	transcription regulator	Activated	3.162	9.12e-08	CALR,DDOST,HYOU1,LMAN2,MOGS,PDIA3,RPN1,RPN2,SSR4,SURF4
NFE2L2	transcription regulator	Activated	3.076	3.66e-05	ABCC3,IKBKG,IMPDH1,ME1,MOGS,PDIA3,PRDX1,SHC1,SOD2,TXNRD1
lipopolysaccharide	chemical drug	Activated	2.914	8.1e-05	ABCC3,ACO1,BSG,CALR,CD44,CSTB,EIF2AK2,HYOU1,ITGA3,ITGA5,KYNU,LAMB1,MSN,NNMT,P4HB,PC,PDIA3,PRDX1,SERPINH1,SLC16A3,SOD2
hydrogen peroxide	chemical - endogenous mammalian	Activated	2.792	0.00198	ATP6V1A,BSG,KRAS,PDIA3,PRDX1,SERPINH1,SHC1,SOD2
1,2-dithiol-3-thione	chemical reagent	Activated	2.626	9.34e-05	ABCC3,IKBKG,PDIA3,PRDX1,PSMD8,SOD2,TXNRD1
SYVN1	transporter	Activated	2.449	6.56e-05	ABCC3,CD44,ITGA3,MYOF,PTRF,RPN2
CD38	enzyme	Activated	2.433	0.000146	ATP1B1,CD44,CKAP4,PYCR1,RPN1,SLC16A3
IL5	cytokine	Activated	2.433	0.00312	ATP1B1,CKAP4,IDI1,PYCR1,RPN1,SLC16A3
F2	peptidase	Activated	2.415	0.00189	B4GALT1,CALR,CD44,CKAP4,SOD2,VASP
INSR	kinase	Activated	2.412	0.000486	CS,CSTB,DECR1,ETFB,IDI1,ITGA5,OGDH,PDHA1
progesterone	chemical - endogenous mammalian	Activated	2.401	0.0103	ATP1B1,BSG,FKBP3,ITGA5,ME1,NPC1,PDHA1,SOD2
PGR	ligand-dependent nuclear receptor	Activated	2.395	0.00275	ATP1B1,CD44,CKAP4,MVP,NPC1,VASP
poly rI:rC-RNA	biologic drug	Activated	2.374	0.0215	CD44,EIF2AK2,ITGA5,KYNU,SOD2,VASP
TGFB1	growth factor	Activated	2.249	6.64e-05	BSG,CAPRIN1,CD44,CRIP2,GFPT2,HMGA2,IDI1,IMPDH1,ITGA3,ITGA5,KRAS,MSN,MYOF,NNMT,PLOD1,RPN2,SERPINH1,SLC16A3,SOD2,TXNRD1,VASP
testosterone	chemical - endogenous mammalian	Activated	2.236	0.0268	ATP1B1,GFM1,KRAS,SOD2,TXNRD1
TNFSF11	cytokine	Activated	2.213	0.00926	BSG,CD44,ITGA5,RRAS,SOD2
AGT	growth factor	Activated	2.203	0.000384	ATP1B1,CALR,CD44,IDI1,ITGA5,LAMB1,RRAS,SHC1,SOD2
EGF	growth factor	Activated	2.189	0.013	B4GALT1,CD44,ENAH,IDI1,KRAS,SHC1,VASP
rosiglitazone	chemical drug	Activated	2.184	0.0198	CS,DECR1,IDH3B,PC,PDHA1,SOD2
IFNG	cytokine	Activated	2.183	0.00502	ACO1,ARL6IP5,ATP1B1,CD44,DECR1,EIF2AK2,GFM1,IDH3B,IDI1,ITGA5,KRAS,KYNU,SERPINH1,SOD2
NFkB (complex)	complex	Activated	2.148	0.0331	B4GALT1,CD44,GFPT2,KYNU,RRAS,SLC16A3,SOD2
forskolin	chemical toxicant	Activated	2.111	0.000128	ARL6IP5,ATP1B1,ATP6V1A,B4GALT1,CALR,CD44,ITGA3,NPC1,PLIN3,PRDX1,SHC1,SOD2
6-hydroxydopamine	chemical toxicant	Activated	2	0.000845	ACO1,CALR,P4HB,PDIA3
5-azacytidine	chemical drug	Activated	2	0.0058	CALR,CD44,PTRF,SHC1
mono-(2-ethylhexyl)phthalate	chemical toxicant	Activated	2	0.00977	ACO1,CS,OGDH,PC
CD 437	chemical drug	Inhibited	-2	0.0205	AP2S1,MTCH2,PDIA3,SNRPG
SP600125	chemical - kinase inhibitor	Inhibited	-2	0.0209	CD44,ITGA3,PRDX1,SOD2
GnRH analog	biologic drug	Inhibited	-2	0.0886	CALR,CRIP2,DDOST,KYNU
MYCN	transcription regulator	Inhibited	-2.213	0.0124	ABCC3,CKAP4,ITGA3,NUCB1,SLC38A2
estrogen receptor	group	Inhibited	-2.219	0.00661	CAPG,CD44,ITGA3,MAP1B,MSN
ST1926	chemical drug	Inhibited	-2.236	0.00142	AP2S1,MTCH2,PDIA3,RPS27A,SNRPG
LY294002	chemical - kinase inhibitor	Inhibited	-2.4	0.041	BSG,CD44,IDI1,KRAS,ME1,PRDX1
PD98059	chemical - kinase inhibitor	Inhibited	-2.596	0.0213	ACTR3,CD44,HMGA2,HYOU1,NPC1,PC,SLC38A2
sirolimus	chemical drug	Inhibited	-2.63	0.00825	ATP6V1A,EIF2AK2,IDI1,PDHA1,PSMD8,RPN2,RPS27A
