# Supplementary material for: BCL-XL directly modulates RAS signalling to favour cancer cell stemness
Source: Nat Commun. 2017 Oct 24;8:1123. doi: 10.1038/s41467-017-01079-1 (PMC5654832; doi:10.1038/s41467-017-01079-1)
Supplement: Supplementary file 5 — Supplementary Data 2 [file 41467_2017_1079_MOESM5_ESM.xlsx]

## Sheet: Feuil2
Supplementary Table 2 | list of the proteins identified by mass spectrometry after IP-BCL-XL in KRASV12-transformed cells only
AARS
ABCE1
ABLIM3
ACACA
ACADM
ACTN4
ACTR3
ADAR
AHCY
AHSA1
AKR1B1
AKR1C2
ANP32B
ANP32E
AP1M1
AP2M1
AP2S1
ARF4
ARL6IP5
ASNS
ASPH
ATAD3A
ATIC
ATP1A1
ATP2A2
BCL2L1
BLMH
BOP1
BRIX1
BRP44
BUB3
C22orf28
CAD
CANX
CAV1
CCT2
CCT3
CCT4
CCT8
COPB1
COPB2
CSNK2A1
CSNK2B
CYB5R3
CYFIP1
DAD1
DDOST
DEGS1
DHCR24
DKC1
DNMT1
DPYSL2
DYNC1H1
EEF1G
EIF3B
EIF3D
EIF3E
ELOVL5
ESYT1
FADS1
FAM120A
FAR1
FBL
FDFT1
FDPS
FLNA
FLNB
GALNT2
GBE1
GDI1
GLT25D1
GNL3
HEATR1
HIST1H2AA
HIST1H2AC
HIST1H2BM
HMGCS1
HNRNPF
HNRNPUL1
HNRNPUL2
HSP90AA1
HSPA1A
HSPA8
HSPB1
IDI1
ILF3
IPO5
JMJD6
KPRP
KRAS
LBR
LRRC59
LSS
LYAR
MAT2A
MDH1
MED23
MFSD10
MIF
MKI67
MOGS
MSN
MT-CYB
MT-ND4
MTA2
MTDH
MVP
NAA15
NAP1L1
NDUFS2
NIPSNAP1
NOP2
NPEPPS
NSDHL
OAT
OGDH
PA2G4
PARL
PARP1
PDHB
PDIA6
PFKP
PFN1
PGAM1
PGK1
PHB
PITRM1
PNP
POP1
PPIA
PPP1CA
PPP2CA
PPP2R1A
PPP2R5D
PPP5C
PRPF8
PSMA2
PSMB5
PSMC2
PSMD1
PSMD2
PSMD3
PTDSS1
PTGES3
PTPLAD1
PXMP2
QARS
RARS
RER1
RG9MTD1
RNPEP
RPL12
RPN1
RPN2
RPS25
RRM1
RRS1
SEC23B
SF3B2
SF3B3
SFRS13A
SFRS7
SKIV2L2
SLC16A3
SLC25A11
SNRPD3
SNRPEL1
SOAT1
SQLE
SQRDL
SRP14
SRP68
SSR3
STT3A
TARS
TM9SF2
TM9SF4
TMEM205
TRAP1
TUBA1C
TUBA4A
U2AF1
UBA1
UBAC2
UQCRC1
VIM
VPS35
VRK1
XRCC6
XRN2
YIF1A
YWHAG
YWHAH
